# Supplementary material for: Supplementation of transport and freezing media with anti-apoptotic drugs improves ovarian cortex survival
Source: J Ovarian Res. 2016 Feb 12;9:4. doi: 10.1186/s13048-016-0216-0 (PMC4751643; doi:10.1186/s13048-016-0216-0)
Supplement: Additional file 1: — Statistical analyses between the different conditions and treatments. Table S1 and Table S2. Primordial follicular density. Table S3 and Table S4. Density of morphologically normal primordial follicules. Table S5. Density of proliferative granulosa cells between treatments. Table S6. Density of global proliferative cells between treatments. (XLSX 38 kb) [file 13048_2016_216_MOESM1_ESM.xlsx]

## Sheet: Feuil1
Additional Table 1: Statistical analyses of primordial follicular density between conditions
	Control NaOH	10 µM S1P	Control DMSO	10 µM Z-VAD-FMK
F-T vs F	0.0130	0.8981	0.0021 *	0.0086 *
D2 vs F-T	<.0001 ***	<.0001 ***	0.0009 **	0.3586
D6 vs D2	0.0002 **	0.0011 *	<.0001 ***	0.2500
*, ** and *** Correspond to a p value < 0.01, < 0.001 and < 0.0001, respectively.
Additional Table 2: Statistical analyses of primordial follicular density between treatments
	F	F-T	D2	D6
NaOH Control vs 10 µM S1P	0.2364	0.2333	0.0485	0.0143
DMSO Control vs 10 µM Z-VAD-FMK	0.773	0.3828	0.4909	<.0001 ***
*** Corresponds to a p value < 0.0001.
Additional Table 3: Statistical analyses of the density of morphologically normal primordial follicles between conditions
	Control NaOH	10 µM S1P	Control DMSO	10 µM Z-VAD-FMK
F-T vs F	0.0591	0.0011 **	<.0001 ***	0.0001 **
D2 vs F-T	<.0001 ***	0.0006 **	<.0001 ***	0.0093 *
D6 vs D2	0.0055 *	<.0001 ***	<.0001 ***	0.1887
*, ** and *** Correspond to a p value < 0.01, < 0.001 and < 0.0001, respectively.
Additional Table 4: Statistical analyses of the density of morphologically normal primordial follicles between treatments
	F	F-T	D2	D6
NaOH Control vs 10 µM S1P	0.0053 *	0.0188	0.0005 **	0.7314
DMSO Control vs 10 µM Z-VAD-FMK	0.5653	0.7009	0.5221	0.0035 *
* and ** Correspond to a p value < 0.01 and < 0.001, respectively.
Additional Table 5: Statistical analyses of the density of proliferative granulosa cells between treatments
	F	F-T	D2	D6
NaOH Control vs 10 µM S1P	0.7847	0.8208	0.0087*	0.3212
DMSO Control vs 10 µM Z-VAD-FMK	0.5995	0.6185	0.1748	0.0055*
* Corresponds to a p value < 0.01.
Additional Table 6: Statistical analyses of the density of global proliferative cells between treatments
	F	F-T	D2	D6
NaOH Control vs S1P 10µM	0.4406	0.6878	0.6444	0.0589
DMSO Control vs Z-VAD-FMK 10µM	0.3709	0.4379	<.0001***	<.0001***
*** Corresponds to a p value < 0.0001.
